# Supplementary material for: Integration of patient and clinician narratives into systematic reviews: An applied proof of concept
Source: J Clin Transl Sci. 2021 Jan 19;5(1):e78. doi: 10.1017/cts.2021.2 (PMC8111606; doi:10.1017/cts.2021.2)
Supplement: Supplementary file 1 [file S2059866121000029sup.zip]

Archive with 2 entries (2 files):
- S2059866121000029sup001.docx
- S2059866121000029sup002.docx
